# Supplementary material for: Food Insecurity and Binge Eating: Exploring Reward-Based Eating, Psychological Distress, and Diet Quality as Underlying Mechanisms
Source: Nutrients. 2026 Jul 1;18(13):2126. doi: 10.3390/nu18132126 (PMC13363440; doi:10.3390/nu18132126)
Supplement: Supplementary file 1 [file nutrients-18-02126-s001.zip]

Archive with 1 entries (1 files):
- nutrients-4347272-supplementary.pdf
